# Supplementary material for: Riemannian Geometry of Functional Connectivity Matrices for Multi-Site Attention-Deficit/Hyperactivity Disorder Data Harmonization
Source: Front Neuroinform. 2022 May 23;16:769274. doi: 10.3389/fninf.2022.769274 (PMC9171428; doi:10.3389/fninf.2022.769274)
Supplement: Supplementary file 1 [file Data_Sheet_1.zip]

Archive with 1 entries (1 files):
- Data sheet 1.pdf
